# Supplementary material for: Use of Psychotropic Drugs among Children and Adolescents with Autism Spectrum Disorders in Denmark: A Nationwide Drug Utilization Study
Source: J Clin Med. 2018 Oct 10;7(10):339. doi: 10.3390/jcm7100339 (PMC6211111; doi:10.3390/jcm7100339)
Supplement: Supplementary file 1 [file jcm-07-00339-s001.zip]

Archive with 5 entries (5 files):
- Figure S1.tif
- Figure S2.tif
- Figure S3.tif
- Supplementary tables.docx
- Supplementary tables.pdf
